# Supplementary material for: Lagged effects of childhood depressive symptoms on adult epigenetic aging
Source: Psychol Med. 2024 Oct 7;54(12):3398–406. doi: 10.1017/S0033291724001570 (PMC11496221; doi:10.1017/S0033291724001570)
Supplement: Han et al. supplementary material 2 — Han et al. supplementary material [file S0033291724001570sup002.xlsx]

## Sheet: Sheet 1 - Supplementary_TableS5
Supplementary Table S5. The overlap of CpGs included in the current, Hannum, and Horvath DNA methylation age predictors.
chr	mbd_pos	start_block	end_block	Ilmn_id	Ilmn_pos	weights	weights_hannum	weights_horvath
1	207996936	207996936	207997166	cg10501210	207997020	-7.91e-05	-6.46
1	236557670	236557670	236557758	cg09809672	236557682	-0.00347	-0.74
3	52008382	52008382	52008487	cg04474832	52008487	0.000127	-7.1
11	133797911	133797911	133797982	cg02046143	133797911	0.000511	-10.2
11	133797951	133797911	133797982	cg02046143	133797911	-0.00217	-10.2
16	85429035	85429008	85429067	cg07082267	85429035	-4.17e-06	2.87
16	85429067	85429008	85429067	cg07082267	85429035	-4.2e-06	2.87
18	66389362	66389362	66389447	cg19283806	66389420	-0.000449	-4.29
1	236557670	236557670	236557758	cg09809672	236557682	-0.00347		-0.391
3	45067774	45067774	45067846	cg06117855	45067788	0.00246		-0.00711
3	52008382	52008382	52008487	cg04474832	52008487	0.000127		-0.444
3	52008533	52008533	52008654	cg18328933	52008538	-0.000662		-0.37
3	52008538	52008533	52008654	cg18328933	52008538	-0.000573		-0.37
3	127392370	127392370	127392433	cg03330058	127392403	-0.0025		-0.0645
6	3850210	3849162	3850990	cg01570885	3849272	-0.000269		-0.0313
6	137114550	137114513	137114595	cg15804973	137114513	0.00012		-0.108
6	137114595	137114513	137114595	cg15804973	137114513	-0.000728		-0.108
12	6881997	6881997	6882092	cg01820374	6882083	0.000299		-0.271
12	6882059	6881997	6882092	cg01820374	6882083	0.000499		-0.271
12	6882083	6881997	6882092	cg01820374	6882083	4.98e-05		-0.271
12	6882092	6881997	6882092	cg01820374	6882083	0.000191		-0.271
17	42467726	42467726	42467867	cg25809905	42467728	4.21e-06		-0.217
17	42467728	42467726	42467867	cg25809905	42467728	3.74e-06		-0.217
17	42467742	42467726	42467867	cg25809905	42467728	3.76e-06		-0.217
17	42467780	42467726	42467867	cg25809905	42467728	5.32e-06		-0.217
17	80232096	80232096	80232107	cg19761273	80232096	4.49e-05		-0.887
22	39548103	39548103	39548186	cg23124451	39548131	6.45e-05		-0.119
22	39548116	39548103	39548186	cg23124451	39548131	-0.00109		-0.119
22	39548131	39548103	39548186	cg23124451	39548131	-0.00123		-0.119
22	39548135	39548103	39548186	cg23124451	39548131	-0.00125		-0.119
22	39548163	39548103	39548186	cg23124451	39548131	-0.00117		-0.119
22	39548167	39548103	39548186	cg23124451	39548131	-0.00119		-0.119
22	39548186	39548103	39548186	cg23124451	39548131	-0.0011		-0.119
22	46450054	46450054	46450114	cg13269407	46450107	-9.49e-05		-0.0912
