# Supplementary material for: Lagged effects of childhood depressive symptoms on adult epigenetic aging
Source: Psychol Med. 2024 Oct 7;54(12):3398–406. doi: 10.1017/S0033291724001570 (PMC11496221; doi:10.1017/S0033291724001570)
Supplement: Han et al. supplementary material 3 — Han et al. supplementary material [file S0033291724001570sup003.xlsx]

## Sheet: Supplementary_TableS7
Supplementary Table S6. An overview of the 25,000 CpG sites included in the current DNA methylation age predictor.
chr	position	weights
Intercept		20.3
1	404661	-0.0011
1	852294	-0.000815
1	852323	-0.00071
1	852326	-0.000914
1	852339	0.000256
1	852368	-0.000298
1	852386	-0.000289
1	852446	-0.00031
1	855876	-0.000401
1	855894	-0.000131
1	868911	-7.56e-06
1	875281	0.000365
1	875309	0.000332
1	875314	0.000211
1	875345	-4.53e-05
1	875364	-0.000123
1	875375	-8.35e-05
1	875388	-0.00015
1	875416	-0.000132
1	907261	-0.000186
1	907271	-0.000209
1	907273	-0.000209
1	907337	-0.000203
1	961927	-0.000244
1	972659	8.69e-05
1	978694	0.000189
1	978712	-0.000343
1	978718	-0.000361
1	978728	-0.000949
1	984462	-0.000161
1	984480	8.33e-05
1	1007821	-0.000682
1	1007853	0.000882
1	1007857	0.000778
1	1007878	0.000576
1	1007897	0.000594
1	1007900	0.000774
1	1007917	-0.000163
1	1007941	-8.24e-05
1	1007987	-0.00113
1	1007991	-0.00096
1	1010818	-0.000281
1	1010860	-0.000275
1	1020447	-1.93e-05
1	1020456	-0.000119
1	1082670	-0.000108
1	1143354	-0.0001
1	1143362	-5.88e-05
1	1143366	-0.00116
1	1143386	0.00113
1	1143418	0.000595
1	1143434	0.00035
1	1143437	0.000358
1	1143450	0.000252
1	1150804	6.88e-05
1	1172518	0.000222
1	1172540	0.000381
1	1172580	0.000593
1	1172640	0.000256
1	1216847	-0.000223
1	1216869	-0.00054
1	1240199	-0.000594
1	1240202	-0.000507
1	1240214	-0.000397
1	1240237	-0.000456
1	1240243	-0.000432
1	1240258	5.56e-05
1	1240293	-8.12e-06
1	1240312	-0.000666
1	1240328	3.84e-07
1	1240368	-0.000453
1	1240647	-0.00157
1	1240659	-0.00171
1	1240674	-0.00196
1	1240686	-0.00201
1	1240693	-0.00308
1	1242643	-5.67e-05
1	1242646	-0.000128
1	1242655	8.95e-05
1	1242659	0.000263
1	1260891	0.000228
1	1260906	0.000335
1	1261221	8.48e-05
1	1266235	6.67e-05
1	1266241	0.00201
1	1283593	0.000177
1	1283611	0.000313
1	1283629	0.000353
1	1283647	0.000423
1	1283680	0.000347
1	1283707	-0.000688
1	1289003	-0.000767
1	1289024	-0.000661
1	1289030	-0.000161
1	1289038	0.000277
1	1355845	8.93e-05
1	1355852	0.000295
1	1355854	0.000295
1	1355859	-0.00118
1	1355864	0.000438
1	1355868	0.000564
1	1355876	-1.59e-06
1	1355878	-9.29e-05
1	1355885	-3.84e-05
1	1355895	-6.68e-05
1	1355910	9.91e-05
1	1365758	0.000361
1	1365793	-1.88e-05
1	1365811	2.1e-07
1	1366501	-1.14e-05
1	1368169	1.19e-05
1	1368672	5.85e-06
1	1368696	3.1e-05
1	1368712	-0.00099
1	1368719	-0.00115
1	1368777	0.000514
1	1368796	0.000189
1	1368838	0.000569
1	1368846	0.000823
1	1368855	0.000972
1	1368942	0.00125
1	1368975	0.00158
1	1368999	-0.000225
1	1369030	-0.000279
1	1369054	-0.000273
1	1369072	-0.000172
1	1369077	-0.000779
1	1369133	-0.00102
1	1369144	-0.00121
1	1369158	-0.00117
1	1369205	-0.00122
1	1369257	-0.00119
1	1369282	0.000268
1	1369324	-8.89e-05
1	1369333	-8.69e-05
1	1369352	-9.24e-05
1	1369356	-9.94e-05
1	1369393	-8.04e-05
1	1369427	-7.44e-05
1	1369477	-0.000105
1	1372863	0.000204
1	1372870	0.000105
1	1386483	0.000292
1	1421651	-0.000408
1	1476154	0.00048
1	1476186	-0.000407
1	1476219	-0.00103
1	1476231	-0.00122
1	1476244	-0.00115
1	1538030	-0.000496
1	1538043	-0.000464
1	1538045	-0.000414
1	1538051	-0.000531
1	1538068	-0.00021
1	1538071	-0.000288
1	1555011	7.81e-05
1	1555014	-0.000187
1	1555052	-0.00144
1	1555076	-0.00109
1	1555101	-0.00109
1	1606267	-0.0012
1	1606273	-0.00132
1	1606292	-0.000513
1	1606301	-0.000682
1	1606306	-0.000724
1	1711393	-0.000541
1	1852894	-0.00155
1	1854473	-0.00119
1	1854493	-0.00102
1	1857595	-0.000193
1	1865573	-4.12e-05
1	1874119	7.18e-07
1	1887756	-2.66e-05
1	1887759	-5.8e-05
1	1887787	-2.82e-05
1	1887823	-4.05e-05
1	1890893	-6.58e-05
1	1890901	7.52e-05
1	2013083	-0.000112
1	2013094	-0.00015
1	2013102	-0.000122
1	2013120	-0.000268
1	2068227	-0.000235
1	2127159	-0.000261
1	2127171	-0.00014
1	2128497	-0.000103
1	2128501	-0.000528
1	2134583	-0.00053
1	2146580	-0.000725
1	2242959	-0.00107
1	2242978	-0.00308
1	2242985	-0.00266
1	2243015	-0.00142
1	2243028	-0.00114
1	2243043	-8.79e-05
1	2243061	-4.86e-05
1	2243093	-0.000261
1	2248047	-0.000405
1	2248058	-0.000288
1	2248115	-0.000212
1	2271745	-0.000232
1	2285954	-0.000246
1	2285962	-0.00029
1	2314596	-0.000283
1	2314670	-0.000673
1	2344801	-0.000654
1	2344823	-0.000451
1	2344827	-0.000436
1	2344857	-0.000491
1	2344925	-0.000478
1	2344940	-0.000513
1	2344957	-0.000517
1	2344964	-0.00214
1	2344970	-0.000284
1	2344979	-0.000145
1	2344998	-5.54e-05
1	2345141	-0.000359
1	2345152	0.000181
1	2345158	3.02e-05
1	2345163	-0.000115
1	2346843	0.000209
1	2346847	-0.00292
1	2349390	0.00179
1	2363066	3.63e-05
1	2363079	3.54e-05
1	2363118	0.00127
1	2368449	-0.0017
1	2378527	0.000245
1	2378542	0.00114
1	2380700	0.00111
1	2380727	-0.00073
1	2388488	0.000176
1	2388507	-0.0012
1	2388519	0.000149
1	2388537	6.3e-05
1	2391379	0.000205
1	2391386	0.00012
1	2391435	-0.000476
1	2391465	-0.000644
1	2391478	-0.000732
1	2391502	-0.000979
1	2395813	-0.000948
1	2395859	-0.0005
1	2401734	-0.000653
1	2403853	-0.000504
1	2403875	-0.000519
1	2403890	-0.000579
1	2403892	0.000473
1	2422643	0.000212
1	2422649	-0.000221
1	2422698	-0.000232
1	2422706	7.83e-06
1	2445838	0.000686
1	2445849	0.000147
1	2445857	-0.00186
1	2445885	-2.48e-05
1	2445893	0.00162
1	2445895	0.000878
1	2445913	-0.000146
1	2498222	9.77e-05
1	2498260	0.000115
1	2498262	7.61e-05
1	2510163	-7.8e-05
1	2510168	-7.65e-05
1	2510179	-8.99e-06
1	2519049	0.000229
1	2519066	0.000314
1	2525523	-9.74e-05
1	2525542	-0.000259
1	2525548	-0.000619
1	2525576	-0.000416
1	2525623	-0.000625
1	2525641	0.00211
1	2525647	0.00173
1	2525659	0.00145
1	2525665	0.00163
1	2525678	0.0024
1	2585858	0.00163
1	2585890	0.00174
1	2585909	0.00152
1	2585941	0.00206
1	2719762	0.00156
1	2719772	0.00176
1	2720621	0.00152
1	2738772	0.00143
1	2738775	0.00131
1	2738794	0.000937
1	2738827	0.00126
1	2738843	0.00155
1	2764486	0.0017
1	2764516	0.0016
1	2770471	0.00164
1	2770528	0.00152
1	2778455	0.00171
1	2784428	0.00194
1	2784457	0.00633
1	2784495	0.00619
1	2792173	0.00768
1	2792221	0.000434
1	2792549	-6.93e-06
1	2792577	2.61e-05
1	2792584	0.000166
1	2794611	0.000205
1	2799235	0.000199
1	2799249	-0.000216
1	2799264	0.000778
1	2800236	0.0014
1	2801517	0.000328
1	2801530	2.24e-05
1	2801543	-0.000293
1	2801545	-0.000204
1	2805816	0.00044
1	2811624	0.000622
1	2811628	0.000109
1	2811630	-0.000209
1	2811648	-0.000522
1	2811650	-5.38e-05
1	2811660	-5.46e-05
1	2811693	-4.49e-05
1	2828730	-7.97e-05
1	2828763	-7.65e-05
1	2828820	-7.45e-05
1	2838641	-0.000553
1	2838687	-0.000365
1	2920735	-6.63e-05
1	2953175	-7.47e-05
1	2953181	0.000731
1	2976283	0.000655
1	2990717	0.00046
1	2995257	0.00027
1	2995265	0.000231
1	2995292	0.000152
1	2995301	0.000433
1	2995332	9.12e-05
1	2995375	6.66e-05
1	2995424	9.35e-05
1	2995453	3.56e-05
1	2995506	-9.78e-06
1	3002610	5.89e-05
1	3002663	3.58e-05
1	3008840	-2.79e-05
1	3008854	-0.00084
1	3008863	0.000242
1	3052533	0.000194
1	3052595	0.000137
1	3052604	-0.00127
1	3053190	0.000166
1	3062033	0.00021
1	3070802	0.000349
1	3071775	-0.000347
1	3071820	-0.000411
1	3085614	-0.000282
1	3087065	0.000699
1	3087072	0.000946
1	3112713	0.000905
1	3132355	-0.000271
1	3132392	-0.000267
1	3132395	-4.61e-05
1	3132408	9.06e-05
1	3132420	0.000129
1	3144437	3.13e-05
1	3144440	9.92e-05
1	3240227	1.62e-05
1	3240234	0.000179
1	3240246	0.000136
1	3240250	0.000115
1	3240260	6.21e-05
1	3249925	-8.92e-05
1	3267141	-7.49e-05
1	3267151	-0.000128
1	3267185	-0.000415
1	3267196	-0.00159
1	3267276	-0.00134
1	3267281	-0.00137
1	3267323	-0.0013
1	3267340	-0.00143
1	3267342	-0.00104
1	3267564	-0.00142
1	3267593	-0.00142
1	3267633	-0.00148
1	3267650	-0.00133
1	3267658	0.000222
1	3267670	-0.00145
1	3267738	-1.94e-05
1	3267750	-0.00128
1	3267815	-0.000894
1	3268404	-0.000867
1	3268473	-0.000772
1	3268523	-0.000512
1	3268876	0.00043
1	3268886	0.000439
1	3268906	-0.000276
1	3268972	0.00031
1	3268978	0.000292
1	3268981	5.85e-05
1	3268997	0.000169
1	3269021	0.000175
1	3269040	0.000221
1	3269047	0.000628
1	3269060	-4.71e-05
1	3269098	-2.01e-05
1	3269154	-3.38e-05
1	3269178	0.000552
1	3269180	0.000508
1	3269198	0.000502
1	3269208	0.00051
1	3269217	0.00048
1	3269228	0.00096
1	3269252	0.000812
1	3269490	0.000397
1	3269531	-0.00038
1	3269542	-0.00072
1	3269548	0.00112
1	3269566	0.000929
1	3269657	0.00101
1	3269665	0.000745
1	3271835	0.000616
1	3271911	0.000441
1	3271922	0.000456
1	3281640	0.000331
1	3281651	0.000354
1	3281715	0.000356
1	3281720	0.00032
1	3281732	0.000268
1	3285838	0.000476
1	3285859	0.000466
1	3285916	-1.2e-05
1	3294126	0.000121
1	3294129	0.000337
1	3294132	2.8e-05
1	3298382	-0.0001
1	3309508	6.96e-05
1	3309524	2.54e-05
1	3309539	0.000164
1	3309742	1.92e-05
1	3319018	0.000959
1	3319037	0.000952
1	3319041	0.000937
1	3319060	0.00104
1	3319088	-0.000663
1	3319095	-0.000202
1	3319099	-0.000318
1	3326805	-0.000151
1	3326815	-0.0005
1	3326841	-0.000221
1	3326855	-0.000283
1	3326881	-0.000585
1	3326920	-7.46e-05
1	3326933	0.000215
1	3326943	7.45e-05
1	3339696	3.87e-05
1	3339719	-0.000595
1	3339727	0.000441
1	3344214	-0.000682
1	3344216	-0.00093
1	3370576	-0.000946
1	3370636	-0.000557
1	3377773	-0.00075
1	3377789	-0.00054
1	3377807	-0.000939
1	3383315	-0.000982
1	3397398	0.000651
1	3456665	-0.000573
1	3456727	-0.00025
1	3456733	-0.000109
1	3465355	-0.000115
1	3465381	-0.000121
1	3465399	-5.39e-05
1	3503480	-0.000224
1	3503512	-8.83e-05
1	3535155	-7.48e-05
1	3535171	-0.000416
1	3535174	1.46e-06
1	3535267	0.000252
1	3535273	-0.00109
1	3540179	-0.00125
1	3540212	-0.00125
1	3540215	-0.00147
1	3540219	-2.43e-05
1	3571507	-3.89e-05
1	3590743	-6.07e-05
1	3689852	-0.000119
1	3689898	-0.000295
1	3689934	-0.00026
1	3701167	0.000971
1	3701190	0.000433
1	3701195	0.000588
1	3701203	0.000831
1	3701209	0.000259
1	3701211	0.000255
1	4017275	-5.53e-05
1	4170078	-0.000152
1	4388214	-0.000948
1	4388248	-0.00134
1	4622155	0.000151
1	4622172	0.00136
1	4663281	0.0021
1	4663311	0.000649
1	4663943	0.000966
1	4663966	-0.000166
1	4663998	-0.000138
1	4664018	-9.89e-05
1	4664275	0.00642
1	4711641	0.00683
1	4831804	-0.000257
1	4831824	-0.000495
1	4859668	-7.11e-05
1	4859675	-0.00023
1	5026406	-0.000183
1	5026413	1.48e-05
1	5353499	-0.000447
1	5353548	0.000233
1	5491278	-3.63e-05
1	5558345	2.94e-05
1	5558349	6.36e-05
1	5570435	0.000388
1	5570503	2.84e-05
1	5710295	-0.000104
1	5769401	0.000209
1	5804088	0.000115
1	5896806	-0.000146
1	5896831	-0.000282
1	5897328	-0.000248
1	5897385	-0.000178
1	5897542	-0.000146
1	5897555	0.000215
1	5898992	0.000626
1	5899000	0.000739
1	6058728	9.17e-05
1	6071138	-8.98e-06
1	6156418	-2.59e-05
1	6156487	-3.17e-05
1	6156503	-0.00145
1	6156509	-0.00155
1	6160453	0.00342
1	6160492	0.00277
1	6160507	0.000318
1	6160559	-0.000449
1	6160562	-0.000456
1	6160631	0.00126
1	6160633	0.00146
1	6160669	0.00141
1	6160697	0.0013
1	6160706	0.00167
1	6160764	0.00161
1	6161109	0.00157
1	6161163	0.000641
1	6161175	0.000643
1	6161187	-0.00117
1	6161189	-0.000917
1	6161201	2.82e-05
1	6161242	0.000473
1	6161464	0.00197
1	6161485	0.00136
1	6161499	-0.000566
1	6199087	0.000129
1	6216151	-0.000583
1	6225344	0.000171
1	6313160	1.34e-05
1	6313189	0.00311
1	6338805	0.00215
1	6338812	0.00263
1	6338823	0.00267
1	6338875	0.00236
1	6428094	-0.000814
1	6505577	-0.000858
1	6505612	-0.00109
1	6536040	-0.0011
1	6536051	0.00063
1	6536053	-0.000146
1	6536056	0.000337
1	6536066	-0.000288
1	6536076	0.000488
1	6536081	0.000436
1	6536131	0.000466
1	6542788	0.000464
1	6555190	0.000841
1	6555198	0.000512
1	6639072	0.000501
1	6841125	-0.000347
1	6841139	-0.00308
1	6841143	-0.00244
1	6998430	-0.00244
1	6998463	-0.00227
1	6998533	-0.00235
1	7127916	-0.00204
1	7149638	5.34e-05
1	7149653	-0.000451
1	7223279	-0.00129
1	7407024	-2.36e-05
1	7427406	-4.96e-05
1	7515802	-0.000105
1	7515817	-0.00014
1	7515823	8.57e-05
1	7515876	-0.000207
1	7515881	0.00186
1	7515896	0.00222
1	7516651	0.00178
1	7534677	0.000711
1	7561925	0.000449
1	7575413	0.00041
1	7575435	0.000308
1	7575446	0.000238
1	7588623	0.000228
1	7588638	0.00123
1	7588706	0.00122
1	7625611	0.00116
1	7643085	0.00116
1	7646626	0.00115
1	7657194	0.00108
1	7662046	0.000929
1	7690717	0.000135
1	7690729	0.000473
1	7690791	0.00012
1	7690825	0.000175
1	7690896	-2.84e-05
1	7690900	0.00117
1	7691558	-0.00165
1	7691657	-0.00166
1	7705517	-0.0013
1	7705529	-0.00125
1	7705567	-0.00102
1	7730727	-0.00105
1	7730762	-0.00166
1	7952928	0.000579
1	8255348	1.46e-05
1	8292008	8.2e-05
1	8388501	-0.000685
1	8388537	-0.000435
1	8388554	-0.000389
1	8965271	-0.000271
1	9071520	-0.000275
1	9071619	-0.000307
1	9071657	1.27e-05
1	9197978	0.00111
1	9197983	0.000769
1	9269907	0.000864
1	9269970	0.000842
1	9269992	0.000614
1	9269995	0.000464
1	9662496	0.000785
1	9662547	0.001
1	9662631	0.00232
1	9668351	0.000701
1	9689011	0.000588
1	9689018	0.000547
1	9689048	0.000268
1	9689077	4.5e-05
1	9689103	0.000356
1	9794251	0.000648
1	9794256	0.000872
1	9794278	0.000113
1	9794305	-0.000463
1	9794317	-0.000548
1	9794330	-0.000657
1	9860515	-0.000492
1	9860543	-0.00055
1	9860559	-0.000578
1	9860604	-0.000643
1	10011867	-0.000577
1	10693170	-0.000647
1	10747524	-0.00058
1	10747548	-0.000398
1	10747552	-0.000242
1	10747576	-0.000315
1	10752851	-0.000308
1	10764273	-0.000469
1	10779592	-9.97e-05
1	10779632	-9.26e-05
1	10779667	4.43e-05
1	10807676	1.25e-05
1	10807729	0.000168
1	10826476	0.000252
1	10826481	0.000342
1	10826507	0.000227
1	10826534	0.000146
1	10830615	0.000119
1	10830641	0.00041
1	10841131	0.000397
1	10841143	0.000381
1	10851074	0.000386
1	10873552	0.000275
1	10877267	0.000374
1	10877317	0.000276
1	10951736	0.00033
1	10951742	0.000323
1	10951785	0.000259
1	10964660	0.000134
1	10964679	0.000196
1	10964694	8.52e-05
1	10969480	0.000219
1	11045674	0.00016
1	11045691	0.000131
1	11045767	0.000155
1	11399345	0.000111
1	11399366	6.2e-05
1	11399379	-0.000384
1	11399392	-0.000725
1	11399401	0.000146
1	11426046	0.000419
1	11426056	-4.52e-06
1	11426134	5.91e-05
1	11447250	7.99e-05
1	11456200	-0.000118
1	11456218	0.00078
1	11456266	0.000615
1	11456281	7.26e-05
1	11456465	-1.78e-05
1	11456471	0.000307
1	11457738	0.000257
1	11457758	0.000564
1	11457788	0.0014
1	11474700	0.000713
1	11474758	0.000701
1	11499697	0.000684
1	11534944	0.000628
1	11534967	0.000658
1	11534973	0.000572
1	11535037	0.000481
1	11621212	0.000638
1	11700818	0.00176
1	11700851	0.00194
1	11700899	0.00134
1	11700911	0.000502
1	11700977	0.000458
1	11701022	0.000506
1	11706508	-0.00161
1	11706517	0.000205
1	11811767	0.000213
1	11862971	9.97e-05
1	11863019	0.000893
1	11863022	0.000734
1	11863037	0.000452
1	11863052	0.000632
1	11863056	0.000685
1	11863069	0.000491
1	11863084	0.000491
1	11898995	0.000575
1	11899027	0.000423
1	11899039	0.000107
1	11946282	-0.00098
1	11986839	0.00113
1	11986842	0.00128
1	11986844	0.00103
1	11986846	0.00102
1	11986848	0.000916
1	12069040	0.00091
1	12069061	0.000958
1	12069063	0.000737
1	12069075	0.000587
1	12112180	0.000488
1	12112252	0.000171
1	12112265	0.000151
1	12126348	-0.000938
1	12130635	0.000142
1	12130735	-3.76e-05
1	12130769	0.000855
1	12221410	0.000911
1	12221424	0.000704
1	12224749	0.000776
1	12228437	0.000793
1	12228527	0.000196
1	12228543	0.000253
1	12228547	0.00018
1	12228611	0.000471
1	12265312	0.000462
1	12444803	0.000435
1	12444824	-0.000618
1	13914416	-0.000469
1	13939195	0.000708
1	14457787	0.00106
1	14919419	0.000644
1	14960360	0.000675
1	15141717	0.000677
1	15273853	0.000578
1	15363920	0.000355
1	15363936	0.000349
1	15363958	0.000529
1	15515829	0.000489
1	15515831	0.000622
1	15515843	0.000598
1	15655111	8.03e-05
1	15655124	0.000109
1	15655170	0.00252
1	15655175	0.00202
1	15668647	0.00171
1	15668670	0.00146
1	15668715	0.00143
1	15668771	0.00153
1	16009941	0.00153
1	16009944	0.00169
1	16009992	0.00101
1	16071209	0.000912
1	16078385	0.00109
1	16078403	-0.000182
1	16078407	-0.000312
1	16090928	4.08e-05
1	16090931	0.000782
1	16090947	0.00128
1	16274852	0.000477
1	16274862	0.000904
1	16300455	0.00223
1	16344987	0.0022
1	16349199	0.000173
1	16349241	0.000185
1	16349243	-9.1e-05
1	16352715	-0.000464
1	16362233	-0.000883
1	16362333	0.000411
1	16362358	0.00116
1	16365009	0.000128
1	16401926	-0.000101
1	16458825	0.000276
1	16502255	-0.000941
1	16502256	0.000985
1	16502281	0.000996
1	16502296	0.00125
1	16502351	0.00152
1	16502402	0.00146
1	16511500	0.00186
1	16516379	0.00155
1	16516390	0.000649
1	16516478	-0.000116
1	16516503	-0.000699
1	16774954	-0.000964
1	17103001	-0.00111
1	17103022	-0.000853
1	17293891	-0.000944
1	17293917	-0.00177
1	17293943	-0.00152
1	17293971	-0.00212
1	17311524	-0.00168
1	17326536	-0.00285
1	17326539	-0.00277
1	17899993	-0.00382
1	17900032	-0.0054
1	17900035	-0.00459
1	17921983	-0.00514
1	17921986	-0.00609
1	17922031	0.000417
1	17928930	0.000167
1	17928954	3.73e-05
1	17954705	0.000189
1	17954717	-9.63e-05
1	17954773	0.000209
1	18007208	0.00182
1	18014879	0.00375
1	18014949	0.0032
1	18020163	0.00385
1	18020183	0.00338
1	18020227	0.00276
1	18021584	0.00219
1	18055292	0.00116
1	18055295	0.00117
1	18055340	0.000821
1	18074201	0.000982
1	18074276	0.00108
1	18152144	0.000854
1	18152164	0.000105
1	18212860	0.000316
1	18213232	0.000198
1	18213248	7.83e-05
1	18213257	5.95e-05
1	18213269	0.000185
1	18279455	0.000214
1	18279478	0.000201
1	18279522	-9.12e-05
1	18334077	-4.97e-05
1	18334080	-0.00142
1	18334122	-0.00156
1	18334200	-0.00154
1	18339138	-0.000816
1	18339212	0.0017
1	18377670	0.00163
1	18377707	0.00185
1	18377732	0.00135
1	18390603	0.00089
1	18390706	0.000858
1	18390720	0.000639
1	18408940	0.000822
1	18408958	6.06e-05
1	18453200	0.000208
1	18488143	-0.000933
1	18594519	-9.57e-05
1	18596446	-0.000123
1	18596511	-0.000285
1	18596551	-0.000201
1	18607991	0.000157
1	18653354	-0.000152
1	18653468	3.09e-05
1	18653479	6.33e-05
1	18889057	6.38e-05
1	18889126	2.29e-05
1	18901567	8.04e-05
1	18901623	4.9e-05
1	18947815	0.000114
1	18951152	3.03e-05
1	19007373	0.000104
1	19007377	7.32e-05
1	19007379	-8.71e-05
1	19007389	-0.000248
1	19074114	-0.00031
1	19123256	-0.000346
1	19147066	-0.000361
1	19147074	-0.000415
1	19201801	-0.000383
1	19316275	0.000704
1	19316305	-2.65e-06
1	19316370	0.000505
1	19666162	5.23e-05
1	19803143	0.000308
1	19803176	0.000225
1	19803179	0.000404
1	19803198	0.000194
1	19975089	-5.34e-05
1	20004262	-0.000144
1	20045018	-0.0002
1	20117229	-0.00116
1	20117235	-0.00406
1	20117243	-0.00465
1	20117265	-0.000289
1	20117349	-0.000297
1	20239898	-0.000138
1	20369360	-0.000714
1	20427102	-0.000266
1	20465009	-2.28e-05
1	20621270	-0.000149
1	20690728	-0.000191
1	20752865	0.00174
1	20752890	0.00307
1	20959641	0.0034
1	20959662	0.00127
1	20959707	0.00186
1	20959756	0.00162
1	20959764	0.00217
1	20978984	0.00177
1	20978995	0.00276
1	21040167	0.00268
1	21529307	0.00216
1	21638066	0.00144
1	21638073	0.00113
1	21638087	0.000316
1	21901232	0.000541
1	21901244	0.00086
1	21901254	0.000379
1	21901260	0.000177
1	21901276	0.000154
1	21901292	0.000364
1	21901335	-0.000541
1	21901351	-0.000364
1	21901397	-9.55e-05
1	21901526	0.00156
1	21901539	-0.00025
1	21919509	-0.000262
1	21919589	-0.000236
1	21919608	-0.000224
1	21951313	-0.000148
1	21989958	4.47e-05
1	21989971	0.000705
1	22176297	-0.000897
1	22204270	-0.00182
1	22204317	0.00142
1	22228582	-0.000504
1	22228654	2.99e-05
1	22228702	-2.76e-06
1	22228705	-3.24e-05
1	22228710	4.58e-05
1	22228755	0.00265
1	22228764	0.000865
1	22474885	-0.000715
1	22484345	-0.000105
1	22484400	0.00258
1	22558360	0.00137
1	22606166	0.00324
1	22606198	0.00219
1	22729558	0.00309
1	22879516	0.00297
1	22879898	0.00282
1	22951496	0.00178
1	22951520	-0.000991
1	22951534	-3.14e-05
1	23042810	-2e-05
1	23042842	-0.000208
1	23045736	0.000192
1	23045787	0.000224
1	23081579	0.000191
1	23134392	0.000308
1	23141817	0.000299
1	23141832	0.000422
1	23182507	-3.58e-05
1	23248151	0.000228
1	23299947	0.00032
1	23300097	-0.00288
1	23408289	0.00133
1	23594452	0.000369
1	23594490	-9.14e-05
1	23594512	-0.000665
1	23899267	-0.001
1	23899277	-0.000808
1	23994881	0.00044
1	24401691	-0.000274
1	24401774	0.000449
1	24444252	6.11e-05
1	24444273	6.75e-05
1	24444304	0.000103
1	24444308	-0.000313
1	24718350	-0.000106
1	24718361	0.00137
1	24718430	-0.000678
1	24718513	-7.74e-05
1	24718518	-0.000114
1	24718520	-0.000113
1	24718583	0.000696
1	24915343	0.00245
1	25190040	0.00232
1	25190046	0.00228
1	25237689	0.00194
1	25237788	0.00189
1	25353702	0.0022
1	25402339	-0.00353
1	25445860	0.000461
1	25512825	0.000402
1	25722984	0.00304
1	25863760	-0.00101
1	26335038	-0.000853
1	26335058	0.000276
1	26730919	0.000248
1	26873240	0.000183
1	26901006	-0.000166
1	26901031	0.000216
1	26901090	0.00024
1	26907843	-0.000119
1	27136875	-0.000142
1	27136895	-9.4e-05
1	27136899	-6.86e-05
1	27136907	0.000164
1	27136911	-0.000201
1	27164713	-0.00266
1	27249864	-0.00229
1	27303910	-0.00228
1	27326389	-0.00228
1	27444105	-0.00231
1	27444125	-0.00262
1	27622847	-0.000339
1	27622851	-0.00105
1	27629491	-0.00124
1	27659457	-0.00129
1	27855075	-0.00125
1	27855100	-0.0012
1	27855140	-0.00115
1	27855154	-0.0011
1	27855157	-0.0029
1	27855171	0.000464
1	27855201	0.000285
1	27855256	0.000514
1	27855594	-0.00207
1	27855618	-0.000829
1	27855649	-0.000771
1	27855697	-0.000502
1	27855700	-0.00181
1	27855704	0.000731
1	27866978	-0.00049
1	27891416	0.00292
1	27968149	0.00307
1	28047583	0.00245
1	28047608	0.00182
1	28415683	0.00179
1	28503666	0.00191
1	28587478	0.00197
1	28598311	0.00169
1	28843934	0.00155
1	29461610	0.00146
1	29464389	0.00157
1	29464405	0.00184
1	29531615	0.002
1	29616311	0.00211
1	29632792	0.00206
1	29684815	0.00131
1	29684830	0.00112
1	29684867	0.000243
1	29693684	-0.00025
1	29846423	3.41e-05
1	29848226	0.000103
1	30122870	0.000132
1	30155136	0.000272
1	30155198	0.000452
1	30155219	0.00044
1	30158844	0.000707
1	30384136	0.000976
1	30412423	0.00201
1	30412444	0.000849
1	30474474	0.00194
1	30474486	0.00159
1	30556559	0.00209
1	30556584	0.00156
1	30556621	0.00196
1	30556664	0.00123
1	30556767	0.00103
1	30556812	0.00112
1	30556845	0.000458
1	30556856	0.000426
1	30599146	0.000357
1	30599218	0.000241
1	30607454	0.000214
1	31000867	4.89e-05
1	31153357	-0.000199
1	31153375	-0.0002
1	31153445	-0.000253
1	31192506	-0.000407
1	31192526	6.71e-06
1	31192532	0.000524
1	31192552	0.000293
1	31192568	0.000289
1	31192608	0.00107
1	31254758	-0.000638
1	31254764	0.000338
1	31358655	0.000236
1	31376830	0.000175
1	31377221	0.00016
1	31377256	0.00142
1	31377280	0.000627
1	31635411	0.00066
1	31635443	0.00148
1	31902480	0.00116
1	31902520	0.000889
1	31902577	0.00074
1	31902641	0.000573
1	31916327	0.000531
1	31916403	0.000599
1	32039622	0.000715
1	32039643	0.000776
1	32039682	0.00116
1	32047701	-0.00209
1	32057686	-0.000467
1	32060588	0.000703
1	32125062	0.00108
1	32126026	-0.000697
1	32126060	0.000184
1	32126070	0.000755
1	32152180	0.00493
1	32207772	0.00472
1	32211834	0.00284
1	32212514	-0.000797
1	32212527	-0.000287
1	32218801	-0.000104
1	32218872	3.48e-05
1	32218943	-1.53e-05
1	32218958	-0.00147
1	32218985	-0.000197
1	32264286	-0.000757
1	32264315	0.000333
1	32264360	-0.000268
1	32823015	-5.36e-05
1	32985020	0.00024
1	32985022	-0.000208
1	32985024	0.000336
1	32985722	0.00267
1	33215637	-8.89e-05
1	33241444	-0.000197
1	33241456	0.000681
1	33241475	0.000623
1	33241484	-0.00148
1	33354016	-0.00166
1	33369471	-1.44e-05
1	33553816	-7.82e-05
1	33553853	1.29e-05
1	34101076	-0.000473
1	34101098	-0.000495
1	35252433	-0.000789
1	35305407	-0.000928
1	35305416	-0.000166
1	35305419	0.000535
1	35321098	-4.15e-05
1	35321122	-0.000806
1	36050424	-0.000415
1	36181519	-0.00031
1	36181521	0.000459
1	36181555	0.000215
1	36331106	-1.36e-05
1	36347337	0.0003
1	36565044	0.000127
1	36565066	0.000113
1	36565075	0.000115
1	36676670	-3.9e-05
1	36676758	7.69e-05
1	36676832	0.000209
1	36676834	0.00029
1	36773091	-5.76e-05
1	36773099	0.000253
1	36773126	0.000454
1	36773150	0.000428
1	36788197	-6.77e-05
1	36788200	-0.0011
1	36788208	-0.000898
1	36788215	-3.04e-05
1	36788221	1.62e-05
1	36788223	-0.000659
1	36788227	-0.000112
1	36788232	-1.23e-05
1	36788238	-5.5e-05
1	36788252	0.000156
1	37159854	0.000125
1	37208370	-0.000446
1	37208432	0.00409
1	37358974	0.00039
1	37415471	-0.0026
1	37426894	0.00221
1	37493199	0.00124
1	37493238	0.000452
1	37493245	0.000594
1	37528232	-0.000154
1	37528249	-0.000198
1	37528266	0.000749
1	37591320	0.00066
1	37886836	0.000148
1	37886880	0.00125
1	37893920	0.00158
1	37893978	0.000339
1	37894909	0.000636
1	37897344	-0.00118
1	38187585	-0.000774
1	38187623	-0.000709
1	38495346	-0.00136
1	38517593	-0.00142
1	38579941	-0.00132
1	38580035	-0.00129
1	38580048	-0.00113
1	38580070	-0.000147
1	38580101	-0.000937
1	38580122	-0.000543
1	38580152	0.001
1	38580200	0.000507
1	38580213	0.000606
1	39974084	0.000405
1	39974100	0.00106
1	39974150	0.000214
1	40029887	0.000115
1	40098609	0.000395
1	40098616	0.000398
1	40098623	0.00104
1	40098630	0.000792
1	40098632	0.00555
1	40098635	0.00502
1	40098639	0.00444
1	40098642	0.00312
1	40098650	0.00049
1	40098652	-0.000358
1	40098657	-0.000403
1	40098659	-0.00223
1	40098662	-0.000286
1	40098664	0.000939
1	40098673	0.000716
1	40098687	0.00066
1	40098694	1.5e-05
1	40098700	0.00181
1	40098705	0.000448
1	40098709	0.000138
1	40098722	0.000236
1	40098725	5.05e-05
1	40098728	0.000181
1	40098731	0.000395
1	40098742	0.000453
1	40098746	0.000958
1	40098768	0.000939
1	40098777	-0.00326
1	40098781	-0.00253
1	40098799	0.00139
1	40098811	0.00128
1	40098816	0.00172
1	40098820	0.00158
1	40098822	0.00271
1	40098825	0.000179
1	40098829	0.000136
1	40098833	0.000211
1	40098840	-0.000285
1	40098845	-0.000288
1	40098858	-0.000259
1	40098870	-0.000242
1	40098872	-0.000113
1	40098877	-4.84e-06
1	40098881	0.000167
1	40098887	0.000538
1	40098898	0.000329
1	40223214	0.0027
1	40223260	-0.000315
1	40400211	-0.000317
1	40400248	-0.000309
1	40400257	-4.85e-05
1	40456857	0.000588
1	41022794	-0.000328
1	41022800	0.00264
1	41022861	0.00252
1	41248295	0.0029
1	41248302	0.00278
1	41248322	0.00449
1	41248338	0.0036
1	41252054	0.00282
1	41252133	0.00237
1	41252142	0.00255
1	41252167	0.00249
1	41275236	0.00415
1	41286743	0.00371
1	41286784	0.00057
1	41418068	0.000659
1	41436122	-0.000407
1	41436155	-0.000372
1	41729797	0.000159
1	41729865	0.000197
1	41844538	0.000195
1	41844543	1.69e-05
1	41853715	-0.000218
1	41871561	-0.000281
1	41871575	0.000307
1	41877786	0.00016
1	41998245	0.000492
1	42128626	0.000518
1	42128631	0.000566
1	42318040	0.000509
1	42318075	0.000521
1	42600900	0.000482
1	42620003	0.000493
1	42639251	0.000411
1	42639259	0.00039
1	42639264	0.00082
1	42639305	0.000484
1	43194266	0.000488
1	43374434	-0.000259
1	43492937	-0.000285
1	43493011	-0.000278
1	43786294	0.0069
1	43786319	-3.32e-05
1	43812538	-0.000266
1	43812573	-0.000265
1	43974366	6.29e-05
1	43974388	2.9e-05
1	44018672	-0.000241
1	44055574	0.00212
1	44170636	-0.000875
1	44499794	-0.000145
1	44499825	-0.000167
1	44805696	-7.01e-05
1	44973616	0.00165
1	44973623	0.00063
1	44973646	0.000696
1	45058265	0.000254
1	45058327	0.0003
1	45130572	-0.00352
1	45130583	-0.00394
1	45130591	-0.00451
1	45130601	-0.00474
1	45130613	0.000795
1	45130615	0.00358
1	45130648	0.00313
1	45130662	0.000155
1	45252429	0.000236
1	45283852	0.000438
1	45332043	0.000321
1	45388024	0.0012
1	45388029	0.000251
1	45390910	-0.000647
1	45751590	-0.00388
1	45751595	-0.00379
1	46060239	-0.00314
1	46060243	-0.00285
1	46964988	-0.00118
1	46964999	-0.00107
1	46988323	-0.000894
1	46988346	-0.00214
1	46988351	-0.000562
1	46988413	-0.00125
1	46988427	-0.00133
1	46988479	-0.00129
1	46988484	-0.00154
1	46988493	-0.00153
1	47016401	-0.00236
1	47016420	-0.000238
1	47035836	-0.000196
1	47035861	-0.000333
1	47073138	-0.00257
1	47073175	-0.00232
1	47073190	-0.00229
1	47667116	-0.000169
1	47694079	-8.8e-05
1	47694096	-9.01e-05
1	47694124	-8.32e-05
1	47878263	-7.65e-05
1	48014128	-7.61e-05
1	48014141	-7.44e-05
1	48014190	-7.34e-05
1	48014195	-6.43e-05
1	48044477	-6.97e-05
1	48044500	-7.53e-05
1	48044531	-9.48e-05
1	48146927	-8.53e-05
1	48165456	-6.99e-05
1	48237297	-8.9e-05
1	48458870	-6.8e-05
1	48511537	-9.95e-05
1	48511550	-2.67e-05
1	48674454	-9.77e-05
1	49036217	-0.00161
1	50024685	0.000732
1	50024735	0.000199
1	50024765	0.000638
1	50879228	0.00129
1	53546138	0.0014
1	53547253	0.00134
1	53547292	8.06e-05
1	53547309	0.000586
1	53791381	0.00352
1	53791427	0.000125
1	53791447	0.000381
1	53967309	-0.00188
1	53967313	0.000606
1	53967329	0.000365
1	53972375	0.000382
1	53972412	-0.00045
1	53984808	-0.00108
1	53985251	-9.9e-05
1	53985810	-0.000193
1	53996608	0.000832
1	53996612	0.0006
1	54065289	0.000578
1	54065293	0.000579
1	54065330	0.000575
1	54106801	0.000797
1	54106815	-0.000604
1	54114077	-3.41e-05
1	54114282	0.000563
1	54155573	0.000225
1	54155609	-1.97e-05
1	54155618	-3.57e-05
1	54444789	-7.13e-05
1	54444795	-4.74e-05
1	54587182	-0.00231
1	54590887	0.000469
1	54615993	0.000155
1	54619703	-6.87e-05
1	54704368	2.02e-05
1	55247007	-0.00166
1	55247047	-0.00131
1	55247051	-0.00107
1	55247059	0.00104
1	55247061	0.00113
1	55247068	0.000274
1	55247070	2.39e-05
1	55247085	0.00123
1	55247091	-0.00101
1	55247093	0.000276
1	55247096	-0.000235
1	55247098	-0.000222
1	55247116	-0.000209
1	55247118	-4.62e-05
1	55247121	-0.00123
1	55247131	-0.000496
1	55247140	-0.000531
1	55247142	0.000673
1	55276577	0.000775
1	55460572	0.000238
1	55483737	0.000269
1	56453512	0.00105
1	56453550	0.00103
1	56453566	0.00103
1	56603619	0.00104
1	56882058	-0.00077
1	57111511	0.000875
1	57111543	0.000915
1	57111574	-0.00177
1	57111577	-2.27e-05
1	57111582	0.000346
1	57111587	0.000162
1	58158910	0.000142
1	58159101	0.00013
1	58217782	0.000335
1	58217784	-0.00319
1	59306659	0.000401
1	59314607	3.47e-05
1	59361882	0.000981
1	59387973	0.00133
1	59785575	0.000528
1	60137685	0.000631
1	60137724	5.8e-05
1	60137761	-0.000916
1	60750751	-0.00195
1	61113469	0.00101
1	61113565	0.0016
1	61947978	0.00172
1	61947981	0.00159
1	61947993	0.00149
1	62072170	0.00148
1	62072468	0.00182
1	62072478	0.00192
1	62072503	0.00215
1	62072519	0.00379
1	62072522	0.00304
1	62072604	0.00308
1	62731851	0.00281
1	64598855	-0.000441
1	64598909	-0.000382
1	64598914	-0.000328
1	64602630	-0.000309
1	64602654	-0.00011
1	64602660	-0.000156
1	64696076	0.000386
1	64937580	0.000175
1	65320125	-0.00107
1	68016056	-0.00114
1	69451063	-0.00116
1	75390114	-0.00118
1	75390218	0.00104
1	75390251	-1.87e-05
1	75390259	3.14e-06
1	78500486	-0.00136
1	80988604	-0.00116
1	81943953	-0.000538
1	81943966	-0.000904
1	81943979	-0.00104
1	81943984	-0.000703
1	83766485	-0.000919
1	83766494	-0.00119
1	84899060	-0.000889
1	84899069	-0.00119
1	84899101	-0.000808
1	84899109	-0.000622
1	84899125	-0.000512
1	84899140	-0.000511
1	85225037	-0.000698
1	85225095	0.000199
1	85225098	0.0002
1	85225148	0.000354
1	85461945	2.37e-05
1	85462132	-0.000102
1	85462203	4.78e-05
1	85462216	0.000494
1	85462225	-0.000269
1	85462232	-2.43e-05
1	85462245	0.00285
1	85462262	0.0026
1	85462405	0.00357
1	85462420	0.00207
1	85606027	0.00258
1	85606080	0.00245
1	85606114	0.00333
1	87597266	0.00339
1	87669698	0.0034
1	87669751	-0.000264
1	87669762	0.000389
1	87669803	3.83e-05
1	90076387	-0.00337
1	93973684	-0.00059
1	94476377	-0.000711
1	94570124	-0.000711
1	94575381	-0.000599
1	94575439	-0.000618
1	94575461	-0.000724
1	94787865	-0.000231
1	94787899	-0.000681
1	96194081	-0.000538
1	96977530	-0.00043
1	99256654	-0.000862
1	99256661	-0.000833
1	99256696	-0.000505
1	100234263	-3.63e-05
1	100234313	0.00016
1	100536736	0.000285
1	100795330	0.000238
1	101464785	-0.000561
1	101464803	-0.00117
1	101464826	0.00111
1	101650400	0.00068
1	106082089	0.000749
1	106082173	0.000708
1	106429840	0.000581
1	108326466	0.000539
1	109026973	0.000696
1	109732082	-0.00213
1	109808087	-0.00229
1	109808100	-0.00253
1	110036382	0.00054
1	110186404	0.000486
1	110186432	0.000249
1	110186434	0.0021
1	110186447	-0.000143
1	110336078	-0.000123
1	110367468	7.14e-05
1	110367488	5.06e-05
1	110410590	9.13e-06
1	110447208	-0.000103
1	110630565	6.27e-05
1	110630577	0.000683
1	110630651	7.23e-05
1	110630656	0.00109
1	110630689	0.000807
1	110630711	0.000554
1	110654514	0.00136
1	110654633	0.00127
1	110664253	0.00148
1	110765802	0.00212
1	111037384	0.00222
1	111037407	0.0021
1	111037452	0.00219
1	111158193	0.00151
1	111158267	0.00171
1	111158271	0.00171
1	111218107	0.00147
1	111218114	0.00176
1	111218134	-7.56e-05
1	112389779	-0.0091
1	112389786	-0.000115
1	112389808	-8.99e-05
1	112421241	-0.000273
1	112421270	0.000457
1	112537182	-0.0001
1	112537233	-7.7e-05
1	112601588	-6.69e-05
1	112601606	-7.12e-05
1	112606930	-5.86e-05
1	113252631	3.2e-05
1	113252666	-0.00031
1	113497482	0.000285
1	114202356	-0.000175
1	114202401	-0.0018
1	114663582	-0.00156
1	114663628	-8.11e-05
1	114663670	-0.000183
1	114673534	0.000368
1	114761995	-0.000284
1	114762028	-0.000508
1	114762106	0.000723
1	114762135	-0.000738
1	114762156	-0.000352
1	114889630	0.000227
1	114893679	0.00111
1	114893733	0.000637
1	116656524	-0.000831
1	116681402	-0.00125
1	116681415	-0.00124
1	117141361	0.000541
1	117141377	0.000397
1	117141391	-9.95e-06
1	117141497	0.000551
1	117216817	0.000466
1	118879754	-0.00181
1	118879771	-0.00156
1	119520472	-0.00148
1	119589214	-0.00142
1	119589233	-0.00139
1	119589258	-0.00155
1	119589270	-0.00179
1	120270313	-0.00177
1	120270317	-0.0015
1	120270325	-0.00112
1	120270329	-0.0022
1	120437038	-0.00164
1	143269684	-0.00021
1	143286348	-0.000752
1	144573068	-0.000764
1	144573081	-0.000694
1	144573364	-0.000622
1	145009794	0.000415
1	145009810	-6.94e-05
1	145009935	5.5e-05
1	145379196	0.000481
1	145379205	0.000372
1	145425903	0.000147
1	146806288	-0.000355
1	147014216	-0.000421
1	147014245	-0.000462
1	147014247	-0.00351
1	147103740	-0.00143
1	147796656	-0.000939
1	147995247	-0.000632
1	149805561	-0.000919
1	149805587	-2.49e-05
1	150594644	4.82e-05
1	150594685	-0.000253
1	150595311	0.000149
1	150595339	0.00014
1	150595343	0.00276
1	150946150	-0.000206
1	150966299	0.00351
1	150966330	0.000824
1	150966354	0.000293
1	150966356	0.00018
1	151247908	-0.0015
1	151247910	-0.00203
1	151687099	-0.00189
1	151687125	-0.00274
1	151774507	-0.00293
1	151803764	-0.00279
1	151803783	-0.00148
1	151804260	-0.00175
1	153031972	2.03e-05
1	153032038	-0.000106
1	153240824	9.5e-05
1	153430296	0.000124
1	153430306	0.00109
1	153480894	0.000354
1	153498645	0.000259
1	153567890	-0.000211
1	153569470	0.000481
1	153656052	0.00125
1	153935031	-0.00041
1	153997159	0.000244
1	154077687	0.000243
1	154315361	-0.00218
1	154315375	-0.00203
1	154315433	-0.00198
1	154315444	-0.00192
1	154315452	-0.00111
1	154315457	-0.0012
1	154315508	-0.0012
1	154317856	0.000216
1	154317890	3.1e-05
1	154317911	0.000133
1	154474108	-0.000298
1	154474125	-9.84e-05
1	154474144	-1.55e-08
1	154474155	-0.000467
1	154474157	-0.000244
1	154474160	-0.00112
1	154474187	-0.00164
1	154474189	-0.00182
1	154475641	-0.00159
1	154475645	-0.0016
1	154475647	-0.00149
1	154475650	-0.00239
1	154475660	-0.00221
1	154475684	-0.00143
1	154475688	-0.00223
1	154703764	-0.00417
1	154703801	-0.00481
1	154703822	-0.00511
1	154703850	-0.00128
1	154833786	-0.00112
1	154943651	4.13e-05
1	154970509	0.000616
1	155034456	0.000497
1	155055911	0.000229
1	155055918	4.13e-05
1	155107535	-0.000526
1	155107576	-0.000558
1	155107599	-0.000519
1	155107605	-0.000564
1	155107640	-0.000235
1	155107648	-0.000187
1	155107671	-0.000228
1	155107687	-0.000197
1	155165099	-0.000101
1	155165147	4.26e-05
1	155165150	-2.2e-05
1	155165159	-0.000255
1	155165186	-0.000248
1	155165246	0.000112
1	155239879	0.000586
1	155615415	0.000576
1	155958966	-0.000161
1	155959020	0.000429
1	155959029	0.000873
1	155959036	0.000663
1	155959083	0.000448
1	155959124	0.000483
1	156051068	-0.000196
1	156085579	0.000799
1	156085589	0.00129
1	156085638	0.00175
1	156085712	0.00164
1	156085760	0.00152
1	156085775	0.0014
1	156085784	0.00101
1	156085892	0.000965
1	156085926	0.000792
1	156085983	0.000765
1	156086004	0.000598
1	156097378	0.000555
1	156097402	0.00046
1	156122709	0.000536
1	156122730	0.000492
1	156122732	0.000401
1	156186377	0.000302
1	156186379	0.000381
1	156186451	0.000348
1	156186454	0.000191
1	156186472	0.00014
1	156186476	0.00016
1	156186483	0.000124
1	156186488	9.74e-05
1	156186492	8.25e-05
1	156186496	9.9e-05
1	156186501	0.000124
1	156186505	8.74e-05
1	156186507	0.000146
1	156186530	9.56e-05
1	156186535	0.000124
1	156186539	9.31e-05
1	156186548	6.34e-05
1	156186554	1.54e-05
1	156186560	3.32e-05
1	156186572	-0.000108
1	156186575	0.000387
1	156261005	0.000538
1	156337277	0.000431
1	156362523	0.000858
1	156362547	0.000994
1	156362566	0.00138
1	156365251	0.00184
1	156378701	0.00246
1	156378739	0.00329
1	156493350	0.00372
1	156632504	0.00351
1	156636630	0.00327
1	156636673	0.00302
1	156651210	0.00384
1	156651220	0.00391
1	156651369	0.00136
1	156664066	0.000323
1	156664180	-5.22e-05
1	156834186	-0.000468
1	156853943	-0.00223
1	156853968	-0.00341
1	156858395	-0.005
1	156902791	0.00122
1	156902890	0.00146
1	156917957	0.00108
1	157079163	0.00113
1	157079182	0.00109
1	157125428	0.00123
1	157138608	0.00129
1	157360583	0.000519
1	157360590	0.00069
1	157360685	-3.74e-05
1	157377636	-6.82e-05
1	157377682	0.000795
1	157475727	1.88e-05
1	157475742	4.03e-05
1	157932349	7.13e-05
1	157932427	-0.00024
1	157932434	2.56e-05
1	157932489	1.88e-05
1	157976566	-7.14e-06
1	157978290	-4.31e-05
1	157978305	-0.000182
1	157978312	-0.00128
1	157993409	-0.000658
1	157993461	-0.000506
1	158039876	0.000629
1	158325353	-0.00263
1	159906210	0.000139
1	159906219	0.00011
1	159906269	0.000217
1	159906278	9.92e-05
1	159906292	0.000182
1	159906297	0.0031
1	159914207	0.00349
1	160062215	0.00353
1	160062224	-0.000262
1	160084954	-0.000994
1	160084964	5.99e-05
1	160920414	-0.000481
1	160920486	-0.00114
1	160959691	0.000531
1	160959698	-0.000332
1	160959701	-0.000328
1	160959710	-5.96e-06
1	161128531	0.000616
1	161128553	0.000114
1	161128567	0.000892
1	161130614	-0.000749
1	161448491	-0.000277
1	162026344	-0.000318
1	162818438	-0.00148
1	162822673	0.000833
1	162822689	-0.00125
1	164558298	-0.00107
1	164558376	-0.00147
1	164558429	-0.00248
1	164580535	0.000288
1	164580543	0.000158
1	164580560	0.000702
1	164580567	0.000363
1	164580599	0.00271
1	164580619	0.00128
1	164585110	0.00141
1	164744607	0.00213
1	164838700	0.00169
1	165373041	0.00167
1	165373130	0.00175
1	166049950	0.00182
1	166049979	-0.000332
1	166049995	0.001
1	166050096	0.000927
1	167256108	0.000972
1	167256163	0.000855
1	168683905	0.00062
1	168706547	5.2e-07
1	168706555	-0.000146
1	168706573	0.000133
1	168706603	-0.000588
1	168715317	-0.000752
1	169555971	6.51e-05
1	169556012	6.99e-06
1	169556022	6.79e-05
1	170150581	-6.28e-05
1	170556236	-0.00021
1	170556251	-1.22e-05
1	170556301	0.000155
1	171052620	9.87e-05
1	171052651	0.000114
1	172725451	0.000111
1	173372780	-2.54e-05
1	173372824	0.000234
1	173792032	0.000195
1	173839844	2.7e-05
1	174051618	-0.000112
1	174051690	-0.000282
1	175115417	-0.000446
1	176736698	-0.000735
1	176736717	-0.000493
1	176736724	-0.000418
1	176743600	-0.000215
1	176743632	-0.000149
1	176843190	-0.000208
1	177933110	-3.94e-05
1	178501335	0.000237
1	178584488	0.000546
1	178584504	0.000518
1	178722759	0.000559
1	178722771	0.000479
1	178722804	0.000751
1	178722826	-2.01e-06
1	178722875	-9.56e-06
1	179480840	1.05e-05
1	179480861	0.000292
1	179480919	-0.000217
1	180866335	-0.000573
1	180910208	0.000307
1	180917325	-8.98e-05
1	180920114	-0.00071
1	181475322	0.000579
1	181804564	0.000239
1	181804590	-4.88e-05
1	182124241	4.13e-05
1	182266392	-0.00126
1	182297304	0.000485
1	182521844	0.00128
1	182521874	0.00188
1	182521890	0.00201
1	182567568	0.000251
1	182622701	-0.000926
1	183251427	6.53e-05
1	183251495	7.05e-05
1	183251504	0.000102
1	183251534	0.000575
1	184309224	-6.37e-05
1	184327926	0.000174
1	184328038	0.000418
1	184328066	-0.000443
1	184328073	-0.000567
1	184829177	-2.13e-06
1	186146038	-0.00102
1	186146071	-0.000539
1	186213697	-0.000541
1	186213730	-0.000463
1	186650438	-0.000318
1	186650441	-0.00028
1	186650463	-7.49e-05
1	186650479	7.78e-05
1	186650510	4.72e-05
1	186650563	0.000158
1	186775820	0.00176
1	186775836	-0.000264
1	188769307	-0.000456
1	188769321	-4.2e-05
1	188993364	0.000403
1	191312374	0.000411
1	191312382	0.000478
1	191312384	-0.000774
1	191312478	0.000353
1	191312587	0.000178
1	191851770	-0.00271
1	191851823	-0.000457
1	191851865	-2.45e-05
1	191851944	0.000109
1	193432253	-0.000215
1	194608667	-0.000213
1	197918811	0.000364
1	197918821	0.000351
1	197918881	0.000285
1	199601741	-0.00013
1	200109053	-2.77e-05
1	200109080	-4.56e-05
1	200109090	-6.52e-05
1	200863772	0.000426
1	201046378	0.00455
1	201230340	-0.000134
1	201230344	-0.000218
1	201230366	-0.000565
[truncated: 23,003 more rows]
